# Supplementary material for: A Facile Strategy for the Preparation of N-Doped TiO2 with Oxygen Vacancy via the Annealing Treatment with Urea
Source: Nanomaterials (Basel). 2024 May 7;14(10):818. doi: 10.3390/nano14100818 (PMC11123904; doi:10.3390/nano14100818)
Supplement: Supplementary file 1 [file nanomaterials-14-00818-s001.zip]

Archive with 1 entries (1 files):
- nanomaterials-2971610-supplementary.pdf
